# Supplementary material for: Adjuvant Effect of Cinnamon Polyphenolic Components in Colorectal Cancer Cell Lines
Source: Int J Mol Sci. 2023 Nov 9;24(22):16117. doi: 10.3390/ijms242216117 (PMC10670979; doi:10.3390/ijms242216117)
Supplement: Supplementary file 1 [file ijms-24-16117-s001.zip]

Archive with 1 entries (1 files):
- ijms-2670928-supplementary.pdf
